# Supplementary material for: Nuclear Genetic Diversity in Human Lice (Pediculus humanus) Reveals Continental Differences and High Inbreeding among Worldwide Populations
Source: PLoS One. 2013 Feb 27;8(2):e57619. doi: 10.1371/journal.pone.0057619 (PMC3583987; doi:10.1371/journal.pone.0057619)
Supplement: Table S1 — Characteristics of 27 microsatellite loci developed using the genome data of clothing louse (PhumU1, 2007). (XLS) [file pone.0057619.s004.xls]

## Sheet: Sheet1
Table S1. Characteristics of 27 microsatellite loci developed using the genome data of clothing louse (PhumU1, 2007).
Multiplex	Locus	Primer name	Primer sequence (5'-3')	Repeat	Amplicon
				motif	size (bp)*
MX 1	T8_1	T8_1Fm13	CACGACGTTGTAAAACGACGCGAATATGACGACGGTTAAA	(GTTT)n	103
		T8_1R	CGTGATAATTGCTTTTAGATAAGTGG
	M3_10	M3_10Fm13	CACGACGTTGTAAAACGACGGACAAAAGCAGAGGATTGC	(TTA)n	263
		M3_10R	ATCGTGCTTAACCTGTGAGC
	M3_19	M3_19Fm13	CACGACGTTGTAAAACGACTTAAGAGCTGATGCCACGTC	(CAT)n	341
		M3_19R	TCTGGAAAAGGACGAAAGGA
	M2_2	M2_2Fm13	CACGACGTTGTAAAACGACTCTTGCAGTGTGTCTCTTTGC	(GA)n	392
		M2_2Rpt	GCTTCTCTATCGGAAATGTGCAGAGC
MX 2	T2_6	T2_6F2m13	CACGACGTTGTAAAACGACAGGAAAAAGCAGCCGAAAA	(GAAT)n	107
		T2_6R2	TCACGTCTCTTTTCATTCATCG
	M2_19	M2_19Fm13	CACGACGTTGTAAAACGACGGTGGCAAAAACCACTAATGA	(TA)n	168
		M2_19Rpt	GCTTCTTCCGTTAAAAATGGCAAAGG
	M2_13	M2_13Fm13	CACGACGTTGTAAAACGACTATGTCACTGCGGTCCTGAG	(TA)n	295
		M2_13R	CATTATTTTCGCAACGGAGA
	M2_3	M2_3Fm13	CACGACGTTGTAAAACGACTGATATTTTAGGCGCACAACC	(GA)n	347
		M2_3Rpt	GCTTCTGTCTCAATTCGGCCACTTCT
MX 3	T6_11	T6_11Fm13	CACGACGTTGTAAAACGACGAGACTTCTCCTCTCCTCACCA	(CAAA)n	119
		T6_11R	TTTTCGAATCACGCAAATCA
	T10_3	T10_3F2m13	CACGACGTTGTAAAACGACCGTGCGTTGTGACCTCTGT	(GAAT)n	220
		T10_3R2pt	GCTTCTCGACGCGACGGTAATCAATA
	T9_4	T9_4Fcag	CAGTCGGGCGTCATCAGAATGGCCATACATATGTCTCTATTTA	(GTTT)n	154
		T9_4R	AATTCACTTTGGCTCCTCCA
MX 4	T9_6	T9_6Fm13	CACGACGTTGTAAAACGACCAAATTTCAACGTGTTAATGCAA	(ACGC)n	117
		T9_6R	GCGTACGTGCGTGTGTGA
	T2_7	T2_7Fm13	CACGACGTTGTAAAACGACCGACGGGAACGTTTCATTAT	(GATT)n	198
		T2_7R	GTTTTCCGACGCCATTTCTA
	T4_5	T4_5F2m13	CACGACGTTGTAAAACGACCAACAACAACAACCGATAGACG	(ACGC)n	236
		T4_5R2pt	GCTTCTTTGTTTGACCCAAAAACTTTCA
	T1_4	T1_4F2cag	CAGTCGGGCGTCATCACGGAAGAATTTTCACGTTTCA	(GGTA)n	214
		T1_4R2pt	GCTTCTCCGATGGGGTAAGTCAAAAA
MX 5	M3_23	M3_23Fcag	CAGTCGGGCGTCATCACGCCCTTTTAGGTACGATTG	(ATT)n	223
		M3_23Rpt	GCTTCTGGCAGGATCGAAAGTACACC
	M3_20	M3_20_Fcag	CAGTCGGGCGTCATCAAACCCCATTCGATAAACTTGG	(TTA)n	248
		M3_20Rpt	GCTTCTTTATCCTATGTGCTGTTTGACG
MX 6	M2_10	M2-10Fm13	CACGACGTTGTAAAACGACTCGAGGGGGTGACACTAGAC	(TC)n	144
		M2_10R2pt	GCTTCTATCCATCGTTCCTGCCTCTT
	T7_8	T7_8Fm13	CACGACGTTGTAAAACGACAATGCGTGTGTGTGTGACAA	(CATT)n	247
		T7_8Rpt	GCTTCTGGCGTTAAAGATGCCCTAAA
MX 7	DS_Chan3&	DS_Chan3Fm13	CACGACGTTGTAAAACGACAAACCAGTGTTGCCAACTAAAAA	(AGAG)n	118
		DS_Chan3Rpt	GCTTCTTGTTTTCTCCTTTCGCCATT
	T5_3	T5_3Fm13	CACGACGTTGTAAAACGACGACCGAGCAAATGAAGGAAT	(ACGC)n	196
		T5_3Rm13	GCTTCTCGGCGTACCTAGCCTCATTA
MX 8	M2_4	M2_4Fm13	CACGACGTTGTAAAACGACTTCAGGATCTTCTGCCCAAC	(AGAG)n	173
		M2_4R2pt	GCTTCTTCCATTACAACCTCCCTTCC
	M2_17	M2_17Fm13	CACGACGTTGTAAAACGACGCCTAGCGAAAGCTCTGAAA	(TA)n	248
		M2_17Rpt	GCTTCTGAAGTATCATTTCGGCGTGA
	M3_26	M3_26Fcag	CAGTCGGGCGTCATCATTCCCTCTTCTGCAACCAGT	(TAA)n	245
		M3_26Rpt	GCTTCTCGGAACCAAACGAAATCAAC
MX 9	DS_Chan1&	DS_Chan1Fm13	CACGACGTTGTAAAACGACTCCCCCATCATTCGTCATTA	(AT)n	132
		DS_Chan1Rpt	GCTTCTTGTATTCGAACGCGGTTTTT
	M3_16	M3_16Fm13	CACGACGTTGTAAAACGACCGGCCAAAGAGGTTTACG	(ATT)n	300
		M3_16Rpt	GCTTCTTTGAGAATCGTCGGGAAAAG
	DS_kdr3&	DS_kdr3Fcag	CAGTCGGGCGTCATCACGACTGGGGCTAAAAATGAA	(CT)n	169
		DS_kdr3Rpt	GCTTCTAAAAAGTTATGGGAAACAACTGG
Note: 5' universal tailing modification in color: in blue for M13-6FAM; in green for M13-VIC; in orange CAG-NED; and in red CAG-PET. 5' pigtail modification underlined.
*: amplicon sizes from genome data including primers without tail-modifications
&: microsatellite loci next to putative gene involved in resistance
