# Supplementary material for: Nuclear Genetic Diversity in Human Lice (Pediculus humanus) Reveals Continental Differences and High Inbreeding among Worldwide Populations
Source: PLoS One. 2013 Feb 27;8(2):e57619. doi: 10.1371/journal.pone.0057619 (PMC3583987; doi:10.1371/journal.pone.0057619)
Supplement: Table S2 — Master mixes of primers for each multiplex. All primers working solutions are 10 µM. (XLS) [file pone.0057619.s005.xls]

## Sheet: Sheet1
Table S2. Master mixes of primers for each multiplex. All primers working solutions are 10 µM.
Multiplex 1 (tetraplex:M13-6FAM)
	1X	106X	424X
T8_1Fm13	0.05	5.3	21.2
T8_1R	0.4	42.4	169.6
M3_10Fm13	0.15	15.9	63.6
M3_10R	0.4	42.4	169.6
M3_19Fm13	0.12	12.72	50.88
M3_19R	0.3	31.8	127.2
M2_2Fm13	0.12	12.72	50.88
M2_2Rpt	0.3	31.8	127.2
Total volume	1.84	195.04	780.16
Multiplex 2 (tetraplex: M13-VIC)
	1X	106X	424X
T2_6F2m13	0.03	3.18	12.72
T2_6R2	0.25	26.5	106
M2_19Fm13	0.4	42.4	169.6
M2_19Rpt	0.8	84.8	339.2
M2_13Fm13	0.06	6.36	25.44
M2_13R	0.4	42.4	169.6
M2_3Fm13	0.06	6.36	25.44
M2_3Rpt	0.3	31.8	127.2
Total volume	2.3	243.8	975.2
Multiplex 3 (Triplex: M13-6FAM & CAG-NED)
	1X	106X	424X
T6_11F	0.04	4.24	16.96
T6_11R	0.4	42.4	169.6
T9_4F	0.03	3.18	12.72
T9_4R	0.25	26.5	106
T10_3F_v2	0.03	3.18	12.72
T10_3R_v2pt	0.3	31.8	127.2
Total volume	1.05	111.3	445.2
Multiplex 4 (Tetraplex: M13-VIC & CAG-PET)
	1X	106X	424X
T9_6F	0.02	2.12	8.48
T9_6R	0.2	21.2	84.8
T2_7F	0.02	2.12	8.48
T2_7R	0.2	21.2	84.8
T1_4F_v2	0.06	6.36	25.44
T1_4R_v2pt	0.25	26.5	106
T4_5F_v2	0.015	1.59	6.36
T4_5R_v2pt	0.15	15.9	63.6
Total volume	0.915	96.99	387.96
