# Supplementary material for: Nuclear Genetic Diversity in Human Lice (Pediculus humanus) Reveals Continental Differences and High Inbreeding among Worldwide Populations
Source: PLoS One. 2013 Feb 27;8(2):e57619. doi: 10.1371/journal.pone.0057619 (PMC3583987; doi:10.1371/journal.pone.0057619)
Supplement: Table S3 — Total PCR mix, quantities are indicated for individual tubes and for whole plates. Labeled tail primer concentration is 10 µM. (XLS) [file pone.0057619.s006.xls]

## Sheet: Sheet1
Table S3. Total PCR mix, quantities are indicated for individual tubes and for whole plates. Labeled tail primer concentration is 10 µM.
MX1: Multiplex 1 (tetraplex:M13-6FAM)
	1X	106X
2X Type-it Master mix	7.5	795
Multiplex 1 Master mix	1.84	195.04
M13-6FAM labelled tail primer	0.5	53
water	3.66	387.96
DNA	1.5	N/A
total volume	15	1431
MX2: Multiplex 2 (tetraplex: M13-VIC)
	1X	106X
2X Type-it Master mix	7.5	795
Multiplex 2 Master mix	2.3	243.8
M13-VIC labelled tail primer	0.5	53
water	3.2	339.2
DNA	1.5	N/A
total volume	15	1431
MX3: Multiplex 3 (Triplex: M13-6FAM & CAG-NED)
	1X	106X
2X Type-it Master mix	7.5	795
Multiplex 3 Master mix	1.05	111.3
M13-6FAM labelled tail primer	0.5	53
CAG-NED labelled tail primer	0.5	53
water	3.95	418.7
DNA	1.5	N/A
total volume	15	1431
MX4: Multiplex 4 (Tetraplex: M13-VIC & CAG-PET)
	1X	106X
2X Type-it Master mix	7.5	795
Multiplex 4 Master mix	0.915	96.99
M13-VIC labelled tail primer	0.5	53
CAG-PET labelled tail primer	0.5	53
water	4.085	433.01
DNA	1.5	N/A
total volume	15	1431
