# Supplementary material for: Nuclear Genetic Diversity in Human Lice (Pediculus humanus) Reveals Continental Differences and High Inbreeding among Worldwide Populations
Source: PLoS One. 2013 Feb 27;8(2):e57619. doi: 10.1371/journal.pone.0057619 (PMC3583987; doi:10.1371/journal.pone.0057619)
Supplement: Table S4 — Polymorphisms of the microsatellite loci used in this study. (XLS) [file pone.0057619.s007.xls]

## Sheet: Sheet1
Table S4. Polymorphisms of the microsatellite loci used in this study.
		Canada			New York			SF^	Martin^	WPB^	Hon			Th^	Nepal			CAM			Nw^	UK
Multiplex	Locus	A	HO	HE	A	HO	HE	A	A	A	A	HO	HE	A	A	HO	HE	A	HO	HE	A	A	HO	HE
MX 1	T8_1	1	n/a	n/a	2	0	0.509***	1	1	2	3	0.25	0.529*	1	1	n/a	n/a	8	0.77273	0.811*	1	2	0	0.66667
	M3_10	3	0.5	0.48589	3	0.04	0.117*	1	1	1	5	0.45	0.760*	2	2	0.33333	0.6	9	0.31818	0.868***	1	1	n/a	n/a
	M3_19	2	0.4375	0.51411	4	0.08	0.154*	1	1	2	3	0.45	0.44487	1	3	0.66667	0.6	7	0.59091	0.76427	1	1	n/a	n/a
	M2_2	5	0.5625	0.734***	4	0	0.565***	1	1	1	4	0.35	0.631**	2	4	1	0.86667	9	0.66667	0.80139	1	1	n/a	n/a
MX 2	T2_6	2	0.4375	0.46573	3	0.08	0.483***	1	1	2	6	0.47368	0.6458	2	2	0	0.53333	5	0.45455	0.670*	2	2	0.5	0.5
	M2_19	2	0	0.121*	4	0.08	0.451***	1	?	2	7	0.3	0.777***	1	4	1	0.86667	8	0.40909	0.797***	?	1	n/a	n/a
	M2_13	2	0	0.443***	7	0.24	0.602***	1	1	1	3	0	0.484**	1	4	0.33333	0.86667	8	0.45455	0.822**	1	1	n/a	n/a
	M2_3	5	0.5625	0.55242	2	0.04	0.497***	1	1	1	5	0.5	0.73333	1	3	1	0.73333	7	0.72727	0.82347	1	2	0.5	0.5
MX 3	T6_11	2	0.25	0.22581	2	0.24	0.21551	1	1	2	2	0.25	0.29615	1	2	0.33333	0.6	5	0.59091	0.72304	1	1	n/a	n/a
	T10_3	1	n/a	n/a	1	n/a	n/a	1	1	2	7	0.8	0.78974	2	4	0.33333	0.86667	11	0.59091	0.886**	1	1	n/a	n/a
	T9_4	3	0.5625	0.59879	1	n/a	n/a	1	1	1	2	0.3	0.43077	1	2	0.33333	0.33333	4	0.63636	0.67759	1	1	n/a	n/a
MX 4	T9_6	2	0.4375	0.51411	3	0.08	0.223*	1	1	1	5	0.33333	0.592*	2	3	0.33333	0.73333	2	0.04545	0.13002	1	2	0	0.66667
	T2_7	2	0.0625	0.272*	1	n/a	n/a	1	1	1	1	n/a	n/a	1	4	0.33333	0.86667	3	0.36364	0.45772	1	1	n/a	n/a
	T4_5	1	n/a	n/a	2	0	0.0784*	1	1	1	6	0.25	0.27949	1	4	0.66667	0.86667	9	0.26316	0.859***	1	1	n/a	n/a
	T1_4	1	n/a	n/a	3	0.12	0.334***	1	1	2	4	0.4	0.55	1	3	0.33333	0.73333	7	0.36364	0.46512	2	1	n/a	n/a
Average		2.727	0.34659	0.44795	3.25	0.08333	0.35245	1	1	1.5	4.429	0.36479	0.56737	1.3	3.1	0.5	0.719	6.8	0.4832	0.70373	1.1	1.3	0.25	0.58333
A is the total number of alleles, HO: observed heterozygosity; HE: expected heterozygosity
^sites with single louse; n/a indicates values not estimated due to sample size; ? missing data.
Significant deviations from Hardy–Weinberg equilibrium are denoted with * P < 0.05; ** P < 0.01; and *** P < 0.001, respectively.
